# Supplementary material for: The Mutability of Yeast Prions
Source: Viruses. 2022 Oct 25;14(11):2337. doi: 10.3390/v14112337 (PMC9696419; doi:10.3390/v14112337)
Supplement: Supplementary file 1 [file viruses-14-02337-s001.zip]

Archive with 1 entries (1 files):
- viruses-1869843-supplementary.pdf
